# Supplementary material for: Power Analysis for the Wald, LR, Score, and Gradient Tests in a Marginal Maximum Likelihood Framework: Applications in IRT
Source: Psychometrika. 2022 Aug 27;88(4):1249–98. doi: 10.1007/s11336-022-09883-5 (PMC10656348; doi:10.1007/s11336-022-09883-5)
Supplement: Supplementary file 1 — (zip 115543 KB) [file 11336_2022_9883_MOESM1_ESM.zip]

Archive with 17 entries (17 files):
- vignettes/adding_hypotheses.html
- vignettes/demo.R
- vignettes/demo.html
- vignettes/adding_hypotheses.R
- vignettes/adding_hypotheses.Rmd
- vignettes/demo.Rmd
- results data/res_dist.Rdata
- results data/res_merged.Rdata
- results data/res_ncp.Rdata
- paper code/evaluation_export.R
- paper code/plot_functions.R
- paper code/evaluation_setup.R
- paper code/application_pisa.R
- paper code/evaluation_dist.R
- paper code/evaluation_ncp.R
- paper code/density_plot.R
- package/pwrml_0.1.0.tar.gz
