# Supplementary material for: Power Analysis for the Wald, LR, Score, and Gradient Tests in a Marginal Maximum Likelihood Framework: Applications in IRT
Source: Psychometrika. 2022 Aug 27;88(4):1249–98. doi: 10.1007/s11336-022-09883-5 (PMC10656348; doi:10.1007/s11336-022-09883-5)
Supplement: Supplementary file 1 — (zip 115543 KB) [file 11336_2022_9883_MOESM1_ESM.zip › paper code/evaluation_export.R]

source('plot_functions.R')

library(car)
library(dplyr)
library(digest)
library(ggplot2)
library(grid)
library(xtable)
library(tidyr)
library(stringr)


#load ncps (res1ncp)
load(file= "res_ncp.Rdata") # created from evaluation_ncp.R


#load dist (res1)
load(file= "res_dist.Rdata") # created from evaluation_dist.R


# (optional) to skip preprocessing
# load(file= "res_merged.Rdata")


# Preprocessing  ---------------------------------------------------------


# merge stats and ncps

# delete all but run 1

ind = sapply(res1,function(x) x$run==1) # future

#makeshift version
resa = res1[ind]
resa = lapply(resa,function(x) {x$obs = list();return(x)}) # delete obs


# # add all obs to resa
dictionary = sapply(resa, function(x) digest(x$condition))
conds = sapply(res1,function(x) {digest(x$condition)})
obs = lapply(res1,function(x) {x$obs})

for (i in 1:length(resa)) {
   inds = which(conds==dictionary[i])
   a = obs[inds]
   resa[[i]]$obs = lapply(a,function(x) tryCatch(x[[1]],error=function(e) NA))
}

# add the ncp results res1ncp to the other results res
# go over res1, fetch the correct ncps from the ncps results
res = lapply(resa, function(x) {

 index = which(sapply(res1ncp, function(y) digest(y$condition[c("type","n.items","esize")])==digest(x$condition[c("type","n.items","esize")]))) %>% as.numeric()

 if (length(index)>0) {
   x$ncp.analytical = res1ncp[[index]]$analytical * x$condition$n.pers
   x$ncp.sampling = res1ncp[[index]]$sampling * x$condition$n.pers
 } else {
   x$ncp.analytical = x$ncp.sampling = rep(0,4)
 }
 x$obs = do.call(rbind,x$obs)
 return(x)
})


# fix for plot compatibility
res = lapply(res,function(x) {

   x$type = x$condition$type
   x$n.items = x$condition$n.items

   return (x)
})


#add hypothesis
res = lapply(res,function(x) {
   tryCatch({
      x$hyp = setup_hypothesis(type = x$type, altpars = x$altpars)
   },error=function(e)browser())
   return (x)
})


# remove missing values
res = lapply(res,function(x){
   inds = is.na(x$obs[,1])
   x$obs = x$obs[!inds,]
   x
})

# save(res,file= "res_merged.Rdata")


# outliers in QQ Plots ----------------------------------------------------

# remove three outliers in the QQ-plots

resC = res
ind = sapply(resC, function(x) {
   a1 = x$condition$type == "PCMvsGPCM"
   a2 = x$condition$esize == "large"
   a3 = x$condition$n.pers == 100
   a4 = x$condition$n.items == 5
   all(a1,a2,a3,a4)
})
temp = resC[[which(ind)]]

head(sort(as.numeric(temp$obs),T)) # largest values
crit = temp$obs>1000
colSums(crit) # which statistic has the outliers?
temp$obs[crit] = NA

resC[[which(ind)]] = temp

# qqplots -------------------------------------------------------------------

p1_1 = qq.plot(res = res,type="1PLvs2PL",n.items=5,analytical = TRUE)
p1_2 = qq.plot(res = res,type="1PLvs2PL",n.items=5,analytical = FALSE)
p1_3 = qq.plot(res = res,type="1PLvs2PL",n.items=10,analytical = TRUE)
p1_4 = qq.plot(res = res,type="1PLvs2PL",n.items=10,analytical = FALSE)
p1_5 = qq.plot(res = res,type="1PLvs2PL",n.items=20,analytical = FALSE)
p1_6= qq.plot(res = res,type="1PLvs2PL",n.items=50,analytical = FALSE)

p2_1 = qq.plot(res = res,type="DIF2PL",n.items=5,analytical = TRUE)
p2_2 = qq.plot(res = res,type="DIF2PL",n.items=5,analytical = FALSE)
p2_3 = qq.plot(res = res,type="DIF2PL",n.items=10,analytical = TRUE)
p2_4 = qq.plot(res = res,type="DIF2PL",n.items=10,analytical = FALSE)
p2_5 = qq.plot(res = res,type="DIF2PL",n.items=20,analytical = FALSE)
p2_6= qq.plot(res = res,type="DIF2PL",n.items=50,analytical = FALSE)

p3_1 = qq.plot(res = resC,type="PCMvsGPCM",n.items=5,analytical = TRUE)
p3_2 = qq.plot(res = resC,type="PCMvsGPCM",n.items=5,analytical = FALSE)
p3_3 = qq.plot(res = res,type="PCMvsGPCM",n.items=10,analytical = TRUE)
p3_4 = qq.plot(res = res,type="PCMvsGPCM",n.items=10,analytical = FALSE)
p3_5 = qq.plot(res = res,type="PCMvsGPCM",n.items=20,analytical = FALSE)
p3_6= qq.plot(res = res,type="PCMvsGPCM",n.items=50,analytical = FALSE)

plots = list(p1_1,p1_2,p1_3,p1_4,p1_5,p1_6,p2_1,p2_2,p2_3,p2_4,p2_5,p2_6,p3_1,p3_2,p3_3,p3_4,p3_5,p3_6)

for (i in 1:length(plots)) {
   path = paste0("plot",i,".png")
   png(path,height=1000,width=1500,res=200);print(plots[[i]]);dev.off()
}


# powerplots --------------------------------------------------------------

p7 = power.plot(res = res,analytical = TRUE)
p8 = power.plot(res = res,analytical = FALSE)

# effect size X sample size
p9 = power.plot2(res = res,analytical = TRUE)
p10 = power.plot2(res = res,analytical = FALSE)


pdf("pw_analytical.pdf",height=6,width=8.5);grid.draw(p7);dev.off()
pdf("pw_sampling.pdf",height=6,width=8.5);grid.draw(p8);dev.off()
pdf("pw_analytical2.pdf",height=6,width=8.5);grid.draw(p9);dev.off()
pdf("pw_sampling2.pdf",height=6,width=8.5);grid.draw(p10);dev.off()


# Power Table -------------------------------------------------------------

#Condition (Hypothesis, Number of Items, Sample Size, Method, Statistic), Observed Hit Rate, Expected Hit Rate, Confidence Envelope

pt1 = power.table(res = res,analytical = TRUE)
pt2 = power.table(res = res,analytical = FALSE)

pt = rbind(pt1,pt2)

pt = pt[order(pt$Hypothesis,as.numeric(pt$Items),pt$Method,factor(pt$`Effect size`,levels=c("no","small","large")),as.numeric(pt$n)),]

pt1 = pt[pt$Hypothesis=="Rasch vs 2PL",2:ncol(pt)]
pt2 = pt[pt$Hypothesis=="DIF",2:ncol(pt)]
pt3 = pt[pt$Hypothesis=="PCM vs GPCM",2:ncol(pt)]


pt1 %>% xtable() %>% print(.,include.rownames=FALSE) # Raschvs2PL
pt2 %>% xtable() %>% print(.,include.rownames=FALSE) # DIF
pt3 %>% xtable() %>% print(.,include.rownames=FALSE) # PCMvsGPCM


# Boxplot of absolute power differences ---------------------------------

pt2 = power.table(res = res,analytical = FALSE,addstar=F)
relcols = grep("HR",names(pt2))
a = pt2[,relcols]
a = sapply(a,as.numeric)
ohr = seq(1,ncol(a),by=2)
ehr = seq(2,ncol(a),by=2)
difs =  a[,ohr] -  a[,ehr]
difs =as.data.frame(difs)
names(difs) = c("Wald","LR","Score","Gradient")
difs$lowpers = ifelse(as.numeric(pt2$n)<=250,"N = 100, 250","N = 500, 1000, 3000")

df <- gather(difs, statistic, value, Wald:Gradient, factor_key=TRUE)
df$lowpers = factor(df$lowpers ,levels=c("N = 100, 250","N = 500, 1000, 3000"))

#boxplot
px = ggplot(df, aes(x=statistic,y=value,fill = statistic)) +
   geom_boxplot() +
   facet_grid(cols=vars(lowpers)) +xlab("Statistic") + ylab("OHR - EHR") +
   theme_bw() + theme(legend.position = "none")
px

pdf("pw_sampling_overview.pdf",height=4,width=7);grid.draw(px);dev.off()


# Boxplot Analytical ------------------------------------------------------

pt2 = power.table(res = res,analytical = TRUE,addstar=F)
relcols = grep("HR",names(pt2))
a = pt2[,relcols]
a = sapply(a,as.numeric)
ohr = seq(1,ncol(a),by=2)
ehr = seq(2,ncol(a),by=2)
difs =  a[,ohr] -  a[,ehr]
difs =as.data.frame(difs)
names(difs) = c("Wald","LR","Score","Gradient")
difs$lowpers = ifelse(as.numeric(pt2$n)<=250,"N = 100, 250","N = 500, 1000, 3000")

df <- gather(difs, statistic, value, Wald:Gradient, factor_key=TRUE)
df$lowpers = factor(df$lowpers ,levels=c("N = 100, 250","N = 500, 1000, 3000"))

#boxplot
px = ggplot(df, aes(x=statistic,y=value,fill = statistic)) +
   geom_boxplot() +
   facet_grid(cols=vars(lowpers)) +xlab("Statistic") + ylab("OHR - EHR") +
   theme_bw() + theme(legend.position = "none")
px

pdf("pw_analytical_overview.pdf",height=4,width=7);grid.draw(px);dev.off()


# count significant deviations --------------------------------------------


# print out the print(sig) in the power.table function
a = power.table(res = res,analytical = TRUE,printsig=T)
a = power.table(res = res,analytical = FALSE,printsig=T)
# copy the output text into a variable a, then run the following code
# if it's more than .5 the majority is in the envelope
str_count(a,"FALSE") / (str_count(a, "TRUE")+str_count(a,"FALSE"))
# result for pt1: .65
str_count(b,"FALSE") / (str_count(b, "TRUE")+str_count(b,"FALSE"))
# result for pt2: .53


# Difference Analytical Sampling ------------------------------------------

pt1 = power.table(res = res,analytical = TRUE,addstar=F)
pt2 = power.table(res = res,analytical = FALSE,addstar=F)
pt2 = pt2[as.numeric(pt2$Items)<=10,]
pt = rbind(pt1,pt2)
pt = pt[order(pt$Hypothesis,as.numeric(pt$Items),factor(pt$`Effect size`,levels=c("no","small","large")),as.numeric(pt$n),pt$Method),]
pt$EHR = as.numeric(pt$EHR)
ind_irrel = pt$EHR == .05
pt = pt[!ind_irrel,]
ind_a = seq(1,nrow(pt),by=2)
ind_s = seq(2,nrow(pt),by=2)
all(pt$OHR[ind_a]==pt$OHR[ind_s]) #manip check
diff = pt$EHR[ind_a]-pt$EHR[ind_s]
summary(diff)
(mean(diff)*10^4) |> round(3)
sd(diff)|>round(3)
mean(abs(diff)) |>round(3)
max(abs(diff))|>round(3)


# Which statistic has highest power ---------------------------------------

x = res1ncp[[1]]$sampling

orders = lapply(res1ncp,function(x) order(res1ncp[[1]]$sampling))

orders = do.call(rbind,orders)
res = colMeans(orders)
names(res) = names(x)
res
