# Supplementary material for: Power Analysis for the Wald, LR, Score, and Gradient Tests in a Marginal Maximum Likelihood Framework: Applications in IRT
Source: Psychometrika. 2022 Aug 27;88(4):1249–98. doi: 10.1007/s11336-022-09883-5 (PMC10656348; doi:10.1007/s11336-022-09883-5)
Supplement: Supplementary file 1 — (zip 115543 KB) [file 11336_2022_9883_MOESM1_ESM.zip › paper code/plot_functions.R]

# Plot and Table functions


# Helper -----------------------------------------------------------------

n.format = function(a) {
  sapply(a,function(x) {
  x = format(round(as.numeric(x),3),nsmall=3)
  if (substr(x, 1,1)== "0") x = substr(x,2,100)
  x
  })
}


# Plots -------------------------------------------------------------------

qq.plot = function(res,type,n.items,analytical,scales="free") {

  setup.data = function(x) {

    df = x$hyp$resmod$Amat %>% nrow()

    dat = list()
    for(i in 1:ncol(x$obs)) {
      dat[[i]] <- x$obs[,i]
    }

    #remove NAs
    dat = lapply(dat,function(x) x[!is.na(dat)])

    qs = lapply(dat,function(a) quantile(a,(1:length(a))/(length(a)+1),na.rm=TRUE)%>% as.numeric())
    qs = do.call(c,qs)


    if(isTRUE(analytical)){ncps = x$ncp.analytical}else{ncps = x$ncp.sampling}

    exps = list()
    for(i in 1:length(dat)) {
      exps[[i]] = qchisq((1:length(dat[[i]]))/(length(dat[[i]])+1),df = df, ncp = ncps[i])
    }
    exps = do.call(c,exps)

    kind = factor(rep(c("Wald","LR","Score","Gradient"),times=sapply(dat,length)),levels=c("Wald","LR","Score","Gradient"))
    df = data.frame(obs=as.numeric(qs),exp=as.numeric(exps),kind = kind,n = x$condition$n.pers,esize = x$condition$esize)

    return(list(df))
  }

  # Get the indices of the desired condition
  indices = which(sapply(res,function(x) x$type == type & x$n.items == n.items ))
  resx = res[indices]

  #Setup the data and ks tests
  datax = lapply(resx,FUN=setup.data)
  data = do.call(rbind,lapply(datax,function(x) x[[1]]))

  # New facet label names for dose variable
  n.labs <- paste("n =",unique(data$n))
  names(n.labs) <- as.character(unique(data$n))


  esize.labs <- c("H0: No effect","H1: Small effect","H1: Large effect")
  names(esize.labs) <- c("no", "small","large")

  # Generate Title
  if(type=="1PLvs2PL") {t.type = "Rasch vs 2PL"}
  if(type=="DIF2PL") {t.type = "DIF"}
  if(type=="PCMvsGPCM") {t.type = "PCM vs GPCM"}
  if(isTRUE(analytical)){t.sim="analytical power"}else{t.sim="sampling-based power"}
  title = paste(t.type,", ",n.items," items, ",t.sim,sep="")

  re = ggplot(data, aes(x=exp, y=obs,group=kind)) +
    geom_point(aes(color=kind,shape=kind),alpha = 1) +
    xlab("Expected Quantiles")+  ylab("Observed Quantiles") + geom_abline(linetype="dashed", color = "black") + theme(legend.position = "bottom") + facet_grid(vars(esize),vars(n),scales=scales,labeller = labeller(n = n.labs, esize = esize.labs)) +
    labs(colour = "Statistic",shape = "Statistic") +
    theme_bw() + ggtitle(title)

  return(re)
}


power.plot = function(res,analytical = TRUE,alpha=.05,CI=.99) {
  #Type x n.items

  setup.data = function(x) {

    df = x$hyp$resmod$Amat %>% nrow()
    crit = qchisq(1-alpha,df = df, ncp = 0) %>% as.numeric()

    pwro = apply(x$obs,2,function(a) mean(a>crit))

    if(isTRUE(analytical)){ncps = x$ncp.analytical}else{ncps = x$ncp.sampling}

    pwre = sapply(ncps, function(a) 1 - pchisq(q = crit, df = df, ncp = a))

    re = data.frame(
      stat = factor(c("Wald","LR","Score","Gradient"),levels = c("Wald","LR","Score","Gradient")),
      n.items = x$n.items,
      type = x$type,
      pw.exp= pwre,
      pw.obs= pwro)

    return(re)
  }

  # Get the indices of the desired condition and subset results accordingly
  if (isTRUE(analytical)) {
    indices = which(sapply(res,function(x) x$n.items <= 10 ))
  } else {
    indices = 1:length(res)
  }
  resx = res[indices]

  # Calculate Observed and expected power
  dat = lapply(resx,function(x) setup.data(x)) %>% do.call(rbind,.) %>% as.data.frame()

  #Prepare Confidence Intervals
  p = (1:10000)/(10000+1)
  q = 1-p
  nruns = nrow(res[[1]]$obs)

  val = 1-(1-CI)/2
  ci = sqrt(nruns*p*q)/nruns * qnorm(val)
  cidat = data.frame(p=p,pl=p-ci,ph=p+ci)
  cidat[cidat<0] = 0
  cidat[cidat>1] = 1

  # Facet Labels
  item.labs <- paste(unique(sapply(resx,function(x) x$n.items)),"items")
  names(item.labs) <- as.character(unique(sapply(resx,function(x) x$n.items)))
  type.labs <- c("Rasch vs 2PL", "DIF","PCM vs GPCM")
  names(type.labs) <- c("1PLvs2PL", "DIF2PL","PCMvsGPCM")

  # Generate Title
  if(isTRUE(analytical)){title="Analytical power"}else{title="Sampling-based power"}

  re = ggplot() +
    geom_ribbon(data = cidat, aes(p,p,ymin = pl, ymax = ph), fill = "grey90") +
    geom_abline(linetype="solid", color = "black") +
    geom_point(data = dat, aes(pw.exp, pw.obs, colour = stat,shape=stat)) +
    labs(colour = "Statistic",shape = "Statistic") +
    theme_bw() + scale_y_continuous("Observed Hit Rate",breaks=seq(0,1,.2),limits = c(0, 1)) + scale_x_continuous("Expected Hit Rate",breaks=seq(0,1,.2),limits = c(0, 1)) +
    facet_grid(vars(type),vars(n.items),scale="free", labeller = labeller(n.items = item.labs, type = type.labs)) + ggtitle(title)

  return(re)
}


power.plot2 = function(res,analytical = TRUE,alpha=.05) {
  #effect size X sample size

  setup.data = function(x) {

    df = x$hyp$resmod$Amat %>% nrow()
    crit = qchisq(1-alpha,df = df, ncp = 0) %>% as.numeric()

    pwro = apply(x$obs,2,function(a) mean(a>crit))

    if(isTRUE(analytical)){ncps = x$ncp.analytical}else{ncps = x$ncp.sampling}

    pwre = sapply(ncps, function(a) 1 - pchisq(q = crit, df = df, ncp = a))
    re = data.frame(
      stat = factor(c("Wald","LR","Score","Gradient"),levels = c("Wald","LR","Score","Gradient")),
      n.items = x$n.items,
      type = x$type,
      pw.exp= pwre,
      pw.obs= pwro,
      n.pers = x$condition$n.pers,
      esize = x$condition$esize)

    return(re)
  }

  # Get the indices of the desired condition and subset results accordingly
  if (isTRUE(analytical)) {
    indices = which(sapply(res,function(x) x$n.items <= 10 ))
  } else {
    indices = 1:length(res)
  }
  resx = res[indices]

  # Calculate Observed and expected power
  dat = lapply(resx,function(x) setup.data(x)) %>% do.call(rbind,.) %>% as.data.frame()

  #Prepare Confidence Intervals
  p = (1:10000)/(10000+1)
  q = 1-p
  nruns = nrow(res[[1]]$obs)

  ci = sqrt(nruns*p*q)/nruns * qnorm(.975)
  cidat = data.frame(p=p,pl=p-ci,ph=p+ci)
  cidat[cidat<0] = 0
  cidat[cidat>1] = 1

  # Facet Labels
  item.labs <- paste(unique(sapply(resx,function(x) x$n.items)),"items")
  names(item.labs) <- as.character(unique(sapply(resx,function(x) x$n.items)))
  type.labs <- c("Rasch vs 2PL", "DIF","PCM vs GPCM")
  names(type.labs) <- c("1PLvs2PL", "DIF2PL","PCMvsGPCM")
  pers.labs <- paste0("N = ",unique(sapply(resx,function(x) x$condition$n.pers)))
  names(pers.labs) <- as.character(unique(sapply(resx,function(x) x$condition$n.pers)))
  esize.labs <- paste(unique(sapply(resx,function(x) x$condition$esize)),"effect")
  names(esize.labs) <- as.character(unique(sapply(resx,function(x) x$condition$esize)))

  # Generate Title
  if(isTRUE(analytical)){title="Analytical power"}else{title="Sampling-based power"}
  re = ggplot() +
    geom_ribbon(data = cidat, aes(p,p,ymin = pl, ymax = ph), fill = "grey90") +
    geom_abline(linetype="solid", color = "black") +
    geom_point(data = dat, aes(pw.exp, pw.obs, colour = stat,shape=stat)) +
    labs(colour = "Statistic",shape = "Statistic") +
    theme_bw() + scale_y_continuous("Observed Hit Rate",breaks=seq(0,1,.2),limits = c(0, 1)) + scale_x_continuous("Expected Hit Rate",breaks=seq(0,1,.2),limits = c(0, 1)) +
    facet_grid(vars(esize),vars(n.pers),scale="free", labeller = labeller(esize = esize.labs, n.pers = pers.labs)) + ggtitle(title)

  return(re)
}


curve.plot.multi = function(ncpslist,hyp,alpha=.05,nolegend=FALSE,scales="free",lab = c("LSAT6","LSAT7"),power_limit=.999) {
  # Plot the expected power by sample size for 2 sets of ncps

  ncps = ncpslist[[1]]

  upper =  uniroot(f = function(x) power_limit - power(hyp=hyp,ncp=ncps[1],alpha=alpha,ssize=x),interval = c(0, 1000000),tol = .Machine$double.eps ^ 0.5)$root

  ssizes = seq(0,upper,10)
  res = list()
  for (i in 1:length(ssizes)) {
    res[[i]] = sapply(ncps,function (x) power(hyp=hyp,ncp=x,alpha=alpha,ssize=ssizes[i]))
  }

  dat = data.frame(do.call(rbind,res))

  names(dat) = c("Wald","LR","Score","Gradient")
  dat$ssize = ssizes
  dat1 = as.data.frame(pivot_longer(dat,cols=names(dat)[1:4]))

  ncps = ncpslist[[2]]

  upper =  uniroot(f = function(x) power_limit - power(hyp=hyp,ncp=ncps[1],alpha=alpha,ssize=x),interval = c(0, 1000000),tol = .Machine$double.eps ^ 0.5)$root

  ssizes = seq(0,upper,10)
  res = list()
  for (i in 1:length(ssizes)) {
    res[[i]] = sapply(ncps,function (x) power(hyp=hyp,ncp=x,alpha=alpha,ssize=ssizes[i]))
  }

  dat = data.frame(do.call(rbind,res))
  names(dat) = c("Wald","LR","Score","Gradient")
  dat$ssize = ssizes
  dat2 = as.data.frame(pivot_longer(dat,cols=names(dat)[1:4]))

  dat1$set = lab[1]
  dat2$set = lab[2]
  dat = rbind(dat1,dat2)
  dat$name = factor(dat$name,levels=c("Wald","LR","Score","Gradient"))

  re = ggplot(dat, aes(x=ssize, y=value, group=name)) +
    geom_line(aes(color=name),size=1) +
    labs(title = "")+  xlab("Sample size")+ ylab("Power") +labs(color = "Statistic")  + facet_wrap(~set,scales = scales) + scale_y_continuous("Power",breaks=seq(0,1,.2)) + theme_bw()


  return(re)
}


chisq.dens = function(ncp,df,n,alpha=.05,lim=30) {

  crit= qchisq(1-alpha,df)

  p = ggplot(data.frame(x = c(0, lim)), aes(x)) +

    stat_function(
      fun = dchisq,
      geom = "area",
      args = list(
        df=df
      ),n = 5000,aes(fill = "Null")
    ) +
    stat_function(
      fun = dchisq,
      geom = "area",
      xlim = c(crit,lim),
      args = list(
        df=df,
        ncp=ncp[1]*n
      ),aes(fill = "Wald")
    ) +
    stat_function(
      fun = dchisq,
      geom = "area",
      xlim = c(crit,lim),
      args = list(
        df=df,
        ncp=ncp[3]*n
      ),aes(fill = "Score")
    ) +
    stat_function(
      fun = dchisq,
      geom = "area",
      xlim = c(crit,lim),
      args = list(
        df=df,
        ncp=ncp[2]*n
      ),aes(fill = "LR")
    ) +
    stat_function(
      fun = dchisq,
      geom = "area",
      xlim = c(crit,lim),
      args = list(
        df=df,
        ncp=ncp[4]*n
      ),aes(fill = "Gradient")
    ) +
    stat_function(
      fun = dchisq,
      geom = "line",
      args = list(
        df=df
      ),n = 5000
    )+
    stat_function(
      fun = dchisq,
      geom = "line",
      args = list(
        df=df,
        ncp=ncp[1]*n
      )
    ) +
    stat_function(
      fun = dchisq,
      geom = "line",
      args = list(
        df=df,
        ncp=ncp[2]*n
      )
    ) +
    stat_function(
      fun = dchisq,
      geom = "line",
      args = list(
        df=df,
        ncp=ncp[3]*n
      )
    ) +
    stat_function(
      fun = dchisq,
      geom = "line",
      args = list(
        df=df,
        ncp=ncp[4]*n
      )
    ) +
    labs(
      title = "",
      x = "Statistic",
      y = "Density"
    ) +
    scale_fill_manual("",breaks=c("Null","Wald","LR","Score","Gradient"),values = c("grey90","#F8766D","#7CAE00","#00BFC4","purple")) +
    theme_bw()

  return(p)
}


chisq.dens.null = function(ncp,df,n,alpha=.05,lim=30) {
  # Density of null hypothesis only
  crit= qchisq(1-alpha,df)

  p = ggplot(data.frame(x = c(0, lim)), aes(x)) +
    stat_function(
      fun = dchisq,
      geom = "area",
      args = list(
        df=df
      ),n = 5000,aes(fill = "Null")
    )  +
    stat_function(
      fun = dchisq,
      geom = "area",
      xlim = c(crit,lim),
      args = list(
        df=df
      ),n = 5000,aes(fill = "One")
    )  +
    stat_function(
      fun = dchisq,
      geom = "line",
      args = list(
        df=df
      ),n = 5000
    )+

    labs(
      title = "",
      x = "Statistic",
      y = "Density"
    ) +
    scale_fill_manual("",breaks=c("Null","One"),values = c("grey90","black")) +
    theme_bw() + theme(legend.position = "none")

  return(p)
}


# Tables ------------------------------------------------------------------

power.table = function(res,analytical = TRUE,alpha=.05,CI=.99,printsig=F,addstar=T) {


  setup.data = function(x) {

    df = x$hyp$resmod$Amat %>% nrow()
    crit = qchisq(1-alpha,df = df, ncp = 0) %>% as.numeric()

    pwro = apply(x$obs,2,function(a) mean(a>crit))

    if(isTRUE(analytical)){ncps = x$ncp.analytical}else{ncps = x$ncp.sampling}

    pwre = sapply(ncps, function(a) 1 - pchisq(q = crit, df = df, ncp = a))

    nruns = nrow(x$obs)

    envelopes_num = lapply(pwre,function(x) {
      p = x
      q = 1-p
      val = 1-(1-CI)/2
      ci = sqrt(nruns*p*q)/nruns * qnorm(val)
      if(p-ci<0){lower = 0} else {lower = p-ci}
      if(p+ci>1){higher = 1} else {higher = p+ci}

      string = paste("[",n.format(lower),", ",n.format(higher),"]",sep="")
      re = list(lower=lower,higher=higher,string=string)
      return(re)
    })

    envelopes = sapply(envelopes_num,function(x) x$string)

    # significance indicators
    lowers = sapply(envelopes_num,function(x) x$lower)
    highers = sapply(envelopes_num,function(x) x$higher)
    star = pwro < lowers | pwro > highers
    if(printsig) print(star)
    star = sapply(star,function(x) if(x)"*"else" ")

    hyp = as.character(x$type)
    if(hyp=="DIF2PL") {hyp="DIF"}
    if(hyp=="1PLvs2PL") {hyp="Rasch vs 2PL"}
    if(hyp=="PCMvsGPCM") {hyp="PCM vs GPCM"}

    if(isTRUE(analytical)){method="A"}else{method="S"}

    df = data.frame(
      hyp = hyp,
      items = as.character(x$n.items),
      esize = as.character(x$condition$esize),
      n.pers = as.character(x$condition$n.pers),
      method = method)

    pwro = pwro %>% n.format()

    # add stars
    if (addstar) pwro = paste0(pwro,star)
    a = as.vector(rbind(pwro,pwre %>% n.format(), envelopes))
    df = as.data.frame(c(df,a))


    names(df) = c("Hypothesis", "Items","Effect size", "n","Method","OHR","EHR","Env","OHR","EHR","Env","OHR","EHR","Env","OHR","EHR","Env")

    return(df)
  }

#  Get the indices of the desired condition and subset results accordingly
  if (isTRUE(analytical)) {
    indices = which(sapply(res,function(x) x$n.items <= 10 ))
  } else {
    indices = 1:length(res)
  }
  resx = res[indices]

  # Calculate Observed and expected power
  dat = lapply(resx,function(x) setup.data(x)) %>% do.call(rbind,.) %>% as.data.frame()

  return(dat)
}
