# Supplementary material for: Power Analysis for the Wald, LR, Score, and Gradient Tests in a Marginal Maximum Likelihood Framework: Applications in IRT
Source: Psychometrika. 2022 Aug 27;88(4):1249–98. doi: 10.1007/s11336-022-09883-5 (PMC10656348; doi:10.1007/s11336-022-09883-5)
Supplement: Supplementary file 1 — (zip 115543 KB) [file 11336_2022_9883_MOESM1_ESM.zip › paper code/evaluation_setup.R]

library(pwrml)
library(dplyr)
library(sn)
library(mirt)


# Parameters --------------------------------------------------------------

RUNS = 5000
types = c("1PLvs2PL","DIF2PL","PCMvsGPCM")
n.items=c(5,10,20,50)
n.pers=c(100,250,500,1000,3000)


# Distribution ------------------------------------------------------------

# Setup a dataframe specifying the condition

sim1 = expand.grid(type=types,n.items=n.items,esize=c("no","small","large"))

# Order the dataframe
sim1 = sim1[order(sim1$type,sim1$n.items,sim1$esize),]

# Convert the conditions to a list
sim1 = sim1  %>% split(., seq(nrow(.))) %>% lapply(.,as.list)


# Create a list of condition specifications for each condition
# Add the settings for the sampling noncentrality parameter estimation
# Add settings for mml.fit
sim1 = lapply(sim1,function(x) {

# Add the hypothesis object and the datasets to the list according to the specifications of the conditions.

  set.seed(1)

  nkat=3
  quantiles = (1:x$n.items)/(x$n.items+1)
  perm = sample(x$n.items)
  quantiles2 = (1:(x$n.items*(nkat-1)))/((x$n.items*(nkat-1))+1)

  if (x$type == "1PLvs2PL") {

  d = matrix(
    c(.22, .16, 0, # 5 Items
    .17, .12, 0,    # 10 Items
    .12, .08, 0,  # 20 Items
    .1, .05, 0),  # 50 Items
    nrow=4,              # n.items
    ncol=3,              # effect size
    byrow = TRUE)        # fill matrix by rows
    colnames(d) = c("large","small","no")
    rownames(d) = c("5","10","20","50")

    d = d[as.character(x$n.items),as.character(x$esize)]

    x$altpars = list(
      a = qlnorm(quantiles,sdlog = d),
      d = qnorm(quantiles)[perm]
    )
  }

  if (x$type == "DIF2PL") {

    if (x$esize=="large") {d = .5}
    if (x$esize=="small") {d = .25}
    if (x$esize=="no") {d=0}

    group1 = group2 <- list(
      a = qlnorm(quantiles,sdlog = .1),
      d = qnorm(quantiles)[perm]
    )
    group1$a[1] = 1+d/2
    group1$d[1] = d/2
    group2$a[1] = 1-d/2
    group2$d[1] = -d/2

    x$altpars <- list(group1,group2)

  }

  if (x$type == "PCMvsGPCM") {

    d = matrix(
      c(.22, .16, 0, # 5 Items
        .17, .12, 0,    # 10 Items
        .12, .08, 0,  # 20 Items
        .06, .04, 0),  # 50 Items
      nrow=4,              # n.items
      ncol=3,              # effect size
      byrow = TRUE)        # fill matrix by rows
    colnames(d) = c("large","small","no")
    rownames(d) = c("5","10","20","50")

    d = d[as.character(x$n.items),as.character(x$esize)]

    x$altpars = list(
      a = qlnorm(quantiles,sdlog = d),
      d = cbind(rep(0,x$n.items),matrix(qnorm(quantiles2),ncol=(nkat-1))[perm,])
    )
  }


  if (x$n.items<=10) {
    sampling.pers=10^6;sampling.only=FALSE;fitmat = "Fisher"
  }
  if (x$n.items>10) {
    sampling.pers=10^5;sampling.only=TRUE;fitmat = "ApproxFisher"
  }

  x$condition=list(type= x$type,n.items = x$n.items,esize = x$esize,n.pers=NULL, sampling.pers = sampling.pers,sampling.only = sampling.only,fitmat = fitmat)

  return(x)
})

# Dropping conditions with esize = "no" for the ncp
sim1ncp = sim1[sapply(sim1,function(x) x$condition$esize!="no")]


# Add npers conditions and number of runs
sim1dist = list()
for (k in 1:length(sim1)) {
for (pers in n.pers) {
for (run in 1:RUNS) {
    temp = sim1[[k]]
    temp$condition$n.pers = pers
    temp$run = run
    sim1dist = append(sim1dist,list(temp))
  }
}
}

# Add unique seeds
for (i in 1:length(sim1dist)) {
  sim1dist[[i]]$seed = i
}


# save all ----------------------------------------------------------------

save(sim1ncp, file= "simsetup_ncp.Rdata")
save(sim1dist, file= "simsetup_dist.Rdata")
