# Supplementary material for: Power Analysis for the Wald, LR, Score, and Gradient Tests in a Marginal Maximum Likelihood Framework: Applications in IRT
Source: Psychometrika. 2022 Aug 27;88(4):1249–98. doi: 10.1007/s11336-022-09883-5 (PMC10656348; doi:10.1007/s11336-022-09883-5)
Supplement: Supplementary file 1 — (zip 115543 KB) [file 11336_2022_9883_MOESM1_ESM.zip › paper code/application_pisa.R]

source('plot_functions.R')

library(pwrml)
library(dplyr)
library(mirt)
library(tidyr)
library(ggplot2)
library(xtable)


# Rasch vs 2PL ------------------------------------------------------------

#Power / Sample Size of testing 1PL vs 2PL

# data are from 2015 Technical Report Math - Clusters M1 and M2, only dichotomous items


# M1
altpars_M1 = list(
  a = c(1,1,1,1,1.426,.686,1.695,1.483,1),
  beta = c(-0.956,-0.670,-0.672,-0.276,-0.075,0.055,0.514,0.438,0.251)
)

# transforming the parameters
altpars_M1$d = -altpars_M1$a * altpars_M1$beta

# Setting up hypotheses
hyp1 <- setup_hypothesis(type = "1PLvs2PL", altpars = altpars_M1)

#Ncps
ncps1 <- calculate_ncps(hyp=hyp1,sampling =F)

#Power
pw = power(hyp=hyp1,ncp=ncps1,alpha=.05,ssize=1000)
round(pw*100,1)

#Sample Size needed to find this effect with a power of 80%
ss = ssize(hyp=hyp1,ncp=ncps1,alpha=.05,power=.90)
ss


#M2 (up until M564Q02)
altpars_M2 = list(
  a = c(0.621,1.000,1.000,0.586,1.780,2.303,0.765,1.000,0.631,1.000),
  beta = c(0.149,-0.023,-0.610,-1.548,0.512,0.783,0.326,0.031,-0.042,-0.094))


# transforming the parameters
altpars_M2$d = -altpars_M2$a * altpars_M2$beta


# Setting up hypotheses
hyp2 <- setup_hypothesis(type = "1PLvs2PL", altpars = altpars_M2)

#Ncps
ncps2 <- calculate_ncps(hyp=hyp2,sampling =F)

#Power
pw = power(hyp=hyp2,ncp=ncps2,alpha=.05,ssize=1000)
round(pw*100,1)

#Sample Size needed to find this effect with a power of 80%
ss = ssize(hyp=hyp2,ncp=ncps2,alpha=.05,power=.90)
ss


# Latex Table -------------------------------------------------------------


# table of the parameters

a1 = as.data.frame(altpars_M1[-2])
a2 = as.data.frame(altpars_M2[-2])
a1[(nrow(a1)+1):nrow(a2),] = NA

cbind(1:nrow(a1),a1,a2) |> xtable() %>% print(.,include.rownames=FALSE)


# Power Curve Plot --------------------------------------------------------

# Power plot

p1 = curve.plot.multi(list(ncps1,ncps2),hyp = hyp1,lab = c("M1","M2"),power_limit=.98)
pdf("application_power.pdf",height=6,width=8);p1;dev.off()


# DIF Test ----------------------------------------------------------------

#testing the hypothesis: first item is harder + higher discrimination in group 2

altpars_M1_1 = altpars_M1_2 =  altpars_M1

altpars_M1_2$a[1] = 1.2
altpars_M1_2$d[1] = .5

altpars <- list(altpars_M1_1,altpars_M1_2)

hyp3 <- setup_hypothesis(type = "DIF2PL", altpars = altpars)

ncps3 <- calculate_ncps(hyp=hyp3,sampling =F)
#Power
pw = power(hyp=hyp3,ncp=ncps3,alpha=.05,ssize=1000)
round(pw*100,1)

#Sample Size needed to find this effect with a power of 80%
ss = ssize(hyp=hyp3,ncp=ncps3,alpha=.05,power=.90)
ss
