# Supplementary material for: Power Analysis for the Wald, LR, Score, and Gradient Tests in a Marginal Maximum Likelihood Framework: Applications in IRT
Source: Psychometrika. 2022 Aug 27;88(4):1249–98. doi: 10.1007/s11336-022-09883-5 (PMC10656348; doi:10.1007/s11336-022-09883-5)
Supplement: Supplementary file 1 — (zip 115543 KB) [file 11336_2022_9883_MOESM1_ESM.zip › paper code/evaluation_dist.R]

library(pwrml)
library(sn)
library(rlist)
library(digest)
library(parallel)
library(dplyr)


load(file= "simsetup_dist.Rdata") # created from evaluation_setup.R

NCORES =120
RUNS_PER_CHUNK = 100


# Distribution: Calculate Stats ---------------------------------------------------------

#shuffle conditions (we want to mix conditions that take long and short time to calculate)
set.seed(1)
shuffleorder = sample(sample(1:length(sim1dist)))
sim1dist = sim1dist[shuffleorder]

#setup subsims
subsims = lapply(1:10,function(i) {
  startindex = length(sim1dist)*(i-1)/10 + 1
  endindex = length(sim1dist)*(i)/10
  startindex:endindex
})


for (i in (1:length(subsims))) {

indices = subsims[[i]]
sim1 = sim1dist[indices]

cl <- makeCluster(NCORES)

# run the simulation for the subsim

res1 =  parLapplyLB(cl,X = sim1,chunk.size = RUNS_PER_CHUNK, fun = function(x){

  obs = list()

  tryCatch({

  library(pwrml)
  library(rlist)
  library(sn)
  library(mirt)
  library(dplyr)
  library(spatstat)
  library(Deriv)
  library(digest)
  library(Matrix)
  library(MASS)
  library(sn)

  # setup the hypothesis
  x$hyp = setup_hypothesis(type = x$type, altpars = x$altpars)

  set.seed(x$seed)

  # generate the data
  i = setup.data(hyp = x$hyp, n = x$condition$n.pers)

  # fit the IRT model

  fitted = mml.fit(data = i,hyp = x$hyp,infmat.unres = x$condition$fitmat,infmat.res=x$condition$fitmat,approx.npers = x$condition$sampling.pers / 10)

  # calculate statistics
  obs = stat_obs(fitted) %>% list.append(obs,.)

  },error = function(e) {save.error(e,x)} )

  re = list(condition = x$condition,obs = obs,is.error = is.empty(obs),run=x$run,seed=x$seed,type = x$type, altpars = x$altpars)

  return(re)

})

stopCluster(cl)


# Save result of the subsimulation in a new file
res_string=paste0("res_dist_")
i = 1
file_string =paste0(res_string,i,".Rdata")
while(file.exists(file_string)) {
  i=i+1
  file_string =paste0(res_string,i,".Rdata")
}

save(res1,file= file_string)

}
