# Supplementary material for: Power Analysis for the Wald, LR, Score, and Gradient Tests in a Marginal Maximum Likelihood Framework: Applications in IRT
Source: Psychometrika. 2022 Aug 27;88(4):1249–98. doi: 10.1007/s11336-022-09883-5 (PMC10656348; doi:10.1007/s11336-022-09883-5)
Supplement: Supplementary file 1 — (zip 115543 KB) [file 11336_2022_9883_MOESM1_ESM.zip › paper code/evaluation_ncp.R]

library(pwrml)
library(sn)
library(rlist)
library(digest)
library(parallel)
library(dplyr)

load(file= "simsetup_ncp.Rdata") # created from evaluation_setup.R

NCORES = 30


# Distribution: Calculate ncps ----------------------------------------------------------

cl <- makeCluster(NCORES)

res1ncp =  parLapplyLB(cl,X = sim1ncp,chunk.size = 1,fun = function(x){

  library(pwrml)
  library(rlist)
  library(sn)
  library(mirt)
  library(dplyr)
  library(spatstat)
  library(Deriv)
  library(digest)
  library(Matrix)
  library(MASS)
  library(sn)

  x$hyp = setup_hypothesis(type = x$type, altpars = x$altpars)

  # calculate ncps for the condition
  if (isFALSE(x$condition$sampling.only)) {
    analytical = calculate_ncps(x$hyp,sampling=FALSE)
  } else {
    analytical = NULL
  }

    sampling = calculate_ncps(x$hyp,sampling=TRUE,sampling.npers = x$condition$sampling.pers,approx.npers = x$condition$sampling.pers)

  re = list(condition = x$condition,analytical = analytical,sampling=sampling)
  return(re)
  })

stopCluster(cl)

save(res1ncp,file= "res_ncp.Rdata")
