# Supplementary material for: Power Analysis for the Wald, LR, Score, and Gradient Tests in a Marginal Maximum Likelihood Framework: Applications in IRT
Source: Psychometrika. 2022 Aug 27;88(4):1249–98. doi: 10.1007/s11336-022-09883-5 (PMC10656348; doi:10.1007/s11336-022-09883-5)
Supplement: Supplementary file 1 — (zip 115543 KB) [file 11336_2022_9883_MOESM1_ESM.zip › paper code/density_plot.R]

source('plot_functions.R')

library(pwrml)
library(dplyr)
library(mirt)
library(tidyr)
library(ggplot2)


# Test the original hypothesis --------------------------------------------

# Load dataset
dat7 <- expand.table(LSAT7)

# Estimate pars
pars7 = mirt(dat7,1,verbose = FALSE) %>% coef_short(.)

# Setting up hypothesis
hyp7 <- setup_hypothesis(type = "1PLvs2PL", altpars = pars7)

# Fitting mirt model
fitted7 = mml.fit(data = dat7, hyp = hyp7)

# Estimated statistics
stat7 <- stat_obs(fitted7)

round(stat7,2)

# Test results (p-values)
pvals7 <- pchisq(stat7,df=nrow(hyp7$resmod$Amat),ncp=0,lower.tail=FALSE)

round(pvals7,3)

#Power given parameters are true
ncps7 <- calculate_ncps(hyp=hyp7)

power7 = power(hyp=hyp7,ncp=ncps7,alpha=.05,ssize=1000)

round(power7*100,1)

#Sample Size needed to find this effect with a power of 80%
ssize7 = ssize(hyp=hyp7,ncp=ncps7,alpha=.05,power=.80)

ssize7


# Density plot for Introduction -------------------------------------------------------

p2=chisq.dens(ncps7,df=nrow(hyp7$resmod$Amat),n=nrow(dat7),lim=35);p2
pdf("introduction_density.pdf",height=6,width=8);p2;dev.off()
